# Supplementary material for: An ensemble learning based IDS using Voting rule: VEL-IDS
Source: PeerJ Comput Sci. 2023 Sep 29;9:e1553. doi: 10.7717/peerj-cs.1553 (PMC10557513; doi:10.7717/peerj-cs.1553)
Supplement: Supplemental Information 1 [file peerj-cs-09-1553-s001.py]

# Feature Selection with Univariate Statistical Tests

# loading libraries
import os
import pandas as pd
import time

from sklearn.linear_model import LogisticRegression
from sklearn.tree import DecisionTreeClassifier
import numpy as np
from sklearn.feature_selection import RFE

os.chdir("D:\\SURA\\Combined")

start = time.time()
print('Start Time:', start)

# load data
Data = pd.read_csv('AttacksBinarized.csv')

X = Data.drop('Label', axis=1)
y = Data['Label']

lr = DecisionTreeClassifier()

rfe = RFE(lr, n_features_to_select=40)
fit = rfe.fit(X, y)

np.savetxt("DecisionTreeSelectedFeatures40.txt", fit.support_)
# np.savetxt("FeaturesNum.txt", fit.n_features_)
# np.savetxt("FeatureRanking35.txt", fit.ranking_)
