# Supplementary material for: An ensemble learning based IDS using Voting rule: VEL-IDS
Source: PeerJ Comput Sci. 2023 Sep 29;9:e1553. doi: 10.7717/peerj-cs.1553 (PMC10557513; doi:10.7717/peerj-cs.1553)
Supplement: Supplemental Information 2 [file peerj-cs-09-1553-s002.py]

import os
import pandas as pd

os.chdir("D:\\SURA\\Combined")

# write columns to file
dataSet = pd.read_csv('AttacksBinarized.csv')

dataSet.to_csv("RFEData40DT.csv", mode='w', columns=[
    'Dst Port',
    'Protocol',
    'Flow Duration',
    'Fwd Pkt Len Max',
    'Fwd Pkt Len Std',
    'Bwd Pkt Len Max',
    'Flow Pkts/s',
    'Flow IAT Mean',
    'Flow IAT Max',
    'Flow IAT Min',
    'Fwd IAT Tot',
    'Fwd IAT Mean',
    'Fwd IAT Max',
    'Fwd IAT Min',
    'Bwd IAT Tot',
    'Bwd IAT Mean',
    'Bwd IAT Std',
    'Bwd IAT Max',
    'Bwd IAT Min',
    'Fwd Header Len',
    'Fwd Pkts/s',
    'Bwd Pkts/s',
    'Pkt Len Max',
    'Pkt Len Mean',
    'Pkt Len Std',
    'FIN Flag Cnt',
    'ACK Flag Cnt',
    'URG Flag Cnt',
    'ECE Flag Cnt',
    'Fwd Seg Size Avg',
    'Subflow Fwd Byts',
    'Fwd Seg Size Min',
    'Active Max',
    'Idle Min',
    'Src IP',
    'Src Port',
    'Date',
    'Time',
    'Init Fwd Win Byts Neg',
    'Init Bwd Win Byts Neg',
    'Label'], index=False)
