# Supplementary material for: An ensemble learning based IDS using Voting rule: VEL-IDS
Source: PeerJ Comput Sci. 2023 Sep 29;9:e1553. doi: 10.7717/peerj-cs.1553 (PMC10557513; doi:10.7717/peerj-cs.1553)
Supplement: Supplemental Information 3 [file peerj-cs-09-1553-s003.py]

# loading libraries
import os

import pandas as pd
import time

from sklearn.discriminant_analysis import QuadraticDiscriminantAnalysis, LinearDiscriminantAnalysis
from sklearn.linear_model import LogisticRegression, PassiveAggressiveClassifier, SGDClassifier
from sklearn.model_selection import train_test_split, cross_val_score
from sklearn.ensemble import AdaBoostClassifier, RandomForestClassifier, GradientBoostingClassifier, \
    ExtraTreesClassifier
from sklearn.naive_bayes import GaussianNB
from sklearn.neighbors import KNeighborsClassifier
from sklearn.neural_network import MLPClassifier
from sklearn.tree import DecisionTreeClassifier

from timeit import default_timer as timer
from datetime import timedelta

os.chdir("D:\\SURA\\Combined")


def printScoresAndTime(estimator, xTrain, yTrain):

    start = timer()
    print('Start Time:', start)

    accuracies = cross_val_score(estimator=estimator, X=xTrain, y=yTrain, scoring='accuracy', cv=5, n_jobs=4, verbose=100)
    print("Accuracy: {:.4f} %".format(accuracies.mean() * 100))

    end = timer()
    print("Completed in: ", timedelta(seconds=end - start))


# load data
Data = pd.read_csv('FinalData.csv')

X = Data.drop('Label', axis=1)
y = Data['Label']

X_train, X_test, y_train, y_test = train_test_split(X, y, test_size=0.20, random_state=1)


print("Logistic Regression Begins")
lr = LogisticRegression(solver='saga', max_iter=500)
printScoresAndTime(lr, X_train, y_train)
print("Logistic Regression Ends")

print("LDA Begins")
lda = LinearDiscriminantAnalysis()
printScoresAndTime(lda, X_train, y_train)
print("LDA Ends")

print("Decision Tree Classifier Begins")
dt = DecisionTreeClassifier()
printScoresAndTime(dt, X_train, y_train)
print("Decision Tree Classifiers Ends")

print("Logistic Regression Begins")
lr = LogisticRegression(solver='saga', max_iter=500)
printScoresAndTime(lr, X_train, y_train)
print("Logistic Regression Ends")

print("QDA Begins")
qda = QuadraticDiscriminantAnalysis()
printScoresAndTime(qda, X_train, y_train)
print("QDA Ends")

print("Naive Bayes Begins")
gnb = GaussianNB()
printScoresAndTime(gnb, X_train, y_train)
print("Naive Bayes Ends")

print("Adaboost Classifier Begins")
adb = AdaBoostClassifier(solver='eigen')
printScoresAndTime(adb, X_train, y_train)
print("Adaboost Classifiers Ends")

print("Random Forest Classifier Begins")
rf = RandomForestClassifier()
printScoresAndTime(rf, X_train, y_train)
print("Random Forest Classifier Ends")

print("Extra Trees Classifier Begins")
etc = ExtraTreesClassifier()
printScoresAndTime(etc, X_train, y_train)
print("Extra Trees Classifier Ends")

print("Passive Aggressive Classifier Begins")
pac = PassiveAggressiveClassifier()
printScoresAndTime(pac, X_train, y_train)
print("Passive Aggressive Classifier Ends")

print("SGD Classifier Begins")
sgd = SGDClassifier()
printScoresAndTime(sgd, X_train, y_train)
print("SGD Classifier Ends")

print("MLP Classifier Begins")
mlp = MLPClassifier()
printScoresAndTime(mlp, X_train, y_train)
print("MLP Classifier Ends")

print("Gradient Boosting Classifier Begins")
gb = GradientBoostingClassifier(learning_rate=1.0, random_state=1)
printScoresAndTime(gb, X_train, y_train)
print("Gradient Boosting Classifier Ends")

print("KNN Begins")
knn = KNeighborsClassifier()
printScoresAndTime(knn, X_train, y_train)
print("KNN Ends")
