# Supplementary material for: An ensemble learning based IDS using Voting rule: VEL-IDS
Source: PeerJ Comput Sci. 2023 Sep 29;9:e1553. doi: 10.7717/peerj-cs.1553 (PMC10557513; doi:10.7717/peerj-cs.1553)
Supplement: Supplemental Information 5 [file peerj-cs-09-1553-s005.py]

# loading libraries
import os
import pandas as pd
import numpy as np
from joblib import Parallel, delayed

from sklearn.discriminant_analysis import QuadraticDiscriminantAnalysis, LinearDiscriminantAnalysis
from sklearn.linear_model import LogisticRegression, PassiveAggressiveClassifier, SGDClassifier
from sklearn.ensemble import AdaBoostClassifier, RandomForestClassifier, GradientBoostingClassifier, \
    ExtraTreesClassifier
from sklearn.naive_bayes import GaussianNB
from sklearn.neural_network import MLPClassifier
from sklearn.tree import DecisionTreeClassifier

from sklearn.model_selection import KFold

from sklearn.metrics import accuracy_score, precision_score, f1_score, recall_score, confusion_matrix, \
    classification_report

from timeit import default_timer as timer
from datetime import timedelta

# loading data
os.chdir("D:\\SURA\\Combined")
Data = pd.read_csv('RFEData40DT.csv')

X = Data.drop('Label', axis=1)
y = Data['Label']

kf = KFold(n_splits=5, random_state=1, shuffle=True)
clf = LogisticRegression(solver='saga', max_iter=500)


def train(train_index, test_index):
    data_train = X.iloc[train_index]
    target_train = y.iloc[train_index]

    data_test = X.iloc[test_index]
    target_test = y.iloc[test_index]

    clf.fit(data_train, target_train)
    Y_predict = clf.predict(data_test)

    accuracy = accuracy_score(target_test, Y_predict)
    precision = precision_score(target_test, Y_predict, average='macro')
    recall = recall_score(target_test, Y_predict, average='macro')
    f1 = f1_score(target_test, Y_predict, average='macro')

    conf_math = confusion_matrix(target_test, Y_predict)

    return dict(accuracy=accuracy, precision=precision, recall=recall, f1=f1, conf_math=conf_math)


start = timer()

out = Parallel(n_jobs=-1, verbose=100)(
    delayed(train)(train_index, test_index) for train_index, test_index in kf.split(X, y)
)

end = timer()
print("Completed in: ", timedelta(seconds=end - start))

accuracies = [d['accuracy'] for d in out]
f1_scores = [d['f1'] for d in out]
recalls = [d['recall'] for d in out]
precisions = [d['precision'] for d in out]

conf_maths = [d['conf_math'] for d in out]

# average accuracy, recall, f1 and precision over all folds
print("Average Accuracy: {:.4f} %".format(np.mean(accuracies)))
print("Average Recall: {:.4f} %".format(np.mean(recalls)))
print("Average Precision: {:.4f} %".format(np.mean(precisions)))
print("Average F1 Score: {:.4f} %".format(np.mean(f1_scores)))

print("Conf_math", conf_maths)
