# Supplementary material for: An ensemble learning based IDS using Voting rule: VEL-IDS
Source: PeerJ Comput Sci. 2023 Sep 29;9:e1553. doi: 10.7717/peerj-cs.1553 (PMC10557513; doi:10.7717/peerj-cs.1553)
Supplement: Supplemental Information 6 [file peerj-cs-09-1553-s006.py]

import os
import pandas as pd
from sklearn.discriminant_analysis import LinearDiscriminantAnalysis, QuadraticDiscriminantAnalysis
from sklearn.ensemble import AdaBoostClassifier, RandomForestClassifier, ExtraTreesClassifier, \
    GradientBoostingClassifier
from sklearn.linear_model import LogisticRegression, PassiveAggressiveClassifier, SGDClassifier
from sklearn.metrics import accuracy_score, precision_score, recall_score, f1_score, classification_report, \
    confusion_matrix
from sklearn.model_selection import train_test_split

from timeit import default_timer as timer
from datetime import timedelta

from sklearn.naive_bayes import GaussianNB
from sklearn.neural_network import MLPClassifier
from sklearn.tree import DecisionTreeClassifier

os.chdir("D:\\SURA\\Combined")


def printClassificationReport(estimator, X_train, X_test, y_train, y_test):

    start = timer()

    estimator = estimator.fit(X_train, y_train)
    y_pred = estimator.predict(X_test)

    print("Accuracy: ", accuracy_score(y_test, y_pred))
    print("Precision: ", precision_score(y_test, y_pred))
    print("Recall: ", recall_score(y_test, y_pred))
    print("f1: ", f1_score(y_test, y_pred))

    end = timer()
    print("Completed in: ", timedelta(seconds=end - start))

    print(confusion_matrix(y_test, y_pred))
    print(classification_report(y_test, y_pred, digits=4))


# loading data
Data = pd.read_csv('SpearmanRankCorrelatedData.csv')

# splitting train-test data
X = Data.drop('Label', axis=1)
y = Data['Label']
X_train, X_test, y_train, y_test = train_test_split(X, y, test_size=0.20, random_state=1)

print("Logistic Regression Begins")
lr = LogisticRegression(solver='saga', max_iter=500)
printClassificationReport(lr, X_train, X_test, y_train, y_test)
print("Logistic Regression Ends")

print("Decision Tree Classifier Begins")
dt = DecisionTreeClassifier()
printClassificationReport(dt, X_train, X_test, y_train, y_test)
print("Decision Tree Classifiers Ends")

print("LDA Begins")
lda = LinearDiscriminantAnalysis()
printClassificationReport(lda, X_train, X_test, y_train, y_test)
print("LDA Ends")

print("Adaboost Classifier Begins")
adb = AdaBoostClassifier()
printClassificationReport(adb, X_train, X_test, y_train, y_test)
print("Adaboost Classifiers Ends")

print("Extra Trees Classifier Begins")
etc = ExtraTreesClassifier()
printClassificationReport(etc, X_train, X_test, y_train, y_test)
print("Extra Trees Classifier Ends")

print("Passive Aggressive Classifier Begins")
pac = PassiveAggressiveClassifier()
printClassificationReport(pac, X_train, X_test, y_train, y_test)
print("Passive Aggressive Classifier Ends")

print("Random Forest Classifier Begins")
rf = RandomForestClassifier()
printClassificationReport(rf, X_train, X_test, y_train, y_test)
print("Random Forest Classifier Ends")

print("MLP Classifier Begins")
mlp = MLPClassifier()
printClassificationReport(mlp, X_train, X_test, y_train, y_test)
print("MLP Classifier Ends")

print("SGD Classifier Begins")
sgd = SGDClassifier()
printClassificationReport(sgd, X_train, X_test, y_train, y_test)
print("SGD Classifier Ends")

print("QDA Begins")
qda = QuadraticDiscriminantAnalysis()
printClassificationReport(qda, X_train, X_test, y_train, y_test)
print("QDA Ends")

print("Naive Bayes Begins")
gnb = GaussianNB()
printClassificationReport(gnb, X_train, X_test, y_train, y_test)
print("Naive Bayes Ends")

print("Gradient Boosting Classifier Begins")
gb = GradientBoostingClassifier(random_state=1)
printClassificationReport(gb, X_train, X_test, y_train, y_test)
print("Gradient Boosting Classifier Ends")
