# Supplementary material for: An ensemble learning based IDS using Voting rule: VEL-IDS
Source: PeerJ Comput Sci. 2023 Sep 29;9:e1553. doi: 10.7717/peerj-cs.1553 (PMC10557513; doi:10.7717/peerj-cs.1553)
Supplement: Supplemental Information 7 [file peerj-cs-09-1553-s007.py]

# loading libraries
import os
import pandas as pd
import numpy as np
from sklearn.discriminant_analysis import LinearDiscriminantAnalysis

from sklearn.metrics import accuracy_score, precision_score, f1_score, recall_score
from sklearn.model_selection import KFold
from sklearn.linear_model import LogisticRegression, PassiveAggressiveClassifier, SGDClassifier
from sklearn.tree import DecisionTreeClassifier

from timeit import default_timer as timer
from datetime import timedelta

os.chdir("D:\\SURA\\Combined")

# load data
Data = pd.read_csv('FinalData.csv')

kf = KFold(n_splits=5, random_state=1, shuffle=True)

X = Data.drop('Label', axis=1)
y = Data['Label']

accuracies = []
precisions = []
recalls = []
f1_scores = []

start = timer()

for train_index, test_index in kf.split(X, y):
    data_train = X.iloc[train_index]
    target_train = y.iloc[train_index]

    data_test = X.iloc[test_index]
    target_test = y.iloc[test_index]

    print("Start: ")

    clf = LogisticRegression(multi_class='multinomial', solver='saga', max_iter=500)
    clf.fit(data_train, target_train)

    pred = clf.predict(data_test)

    accuracies.append(accuracy_score(target_test, pred))
    precisions.append(precision_score(target_test, pred))
    recalls.append(recall_score(target_test, pred))
    f1_scores.append(f1_score(target_test, pred))

end = timer()
print("Completed in: ", timedelta(seconds=end - start))

# average accuracy, recall, f1 and precision over all folds
print("Average Accuracy: {:.4f} %".format(np.mean(accuracies)))
print("Average Recall: {:.4f} %".format(np.mean(recalls)))
print("Average Precision: {:.4f} %".format(np.mean(precisions)))
print("Average F1 Score: {:.4f} %".format(np.mean(f1_scores)))
