# Supplementary material for: An ensemble learning based IDS using Voting rule: VEL-IDS
Source: PeerJ Comput Sci. 2023 Sep 29;9:e1553. doi: 10.7717/peerj-cs.1553 (PMC10557513; doi:10.7717/peerj-cs.1553)
Supplement: Supplemental Information 8 [file peerj-cs-09-1553-s008.py]

# Feature Selection with Univariate Statistical Tests

import os

import numpy as np
import pandas as pd
from numpy import set_printoptions
from sklearn.feature_selection import SelectKBest
from sklearn.feature_selection import chi2

os.chdir("D:\\SURA\\Combined")

# load data
churn_df = pd.read_csv('NormalizedAfterMinMaxRescaling.csv')
array = churn_df.values
X = array[:, 0:83]
Y = array[:, 83]

# feature extraction
test = SelectKBest(score_func=chi2, k='all')
fit = test.fit(X, Y)

# summarize scores
set_printoptions(precision=5)
np.savetxt("resultsOfChiSquaredTest.txt", fit.scores_)
